# Supplementary material for: Evaluation of Suitable Reference Genes for Quantitative Real-Time PCR in Various Tissues of Apocynum venetum
Source: Genes (Basel). 2024 Feb 11;15(2):231. doi: 10.3390/genes15020231 (PMC10888412; doi:10.3390/genes15020231)
Supplement: Supplementary file 1 [file genes-15-00231-s001.zip]

Archive with 1 entries (1 files):
- genes-2822319-supplementary.pdf
